# Supplementary material for: Validation of the Short Food Literacy Questionnaire in the Representative Sample of Polish Internet Users
Source: Int J Environ Res Public Health. 2022 Aug 6;19(15):9710. doi: 10.3390/ijerph19159710 (PMC9367856; doi:10.3390/ijerph19159710)
Supplement: Supplementary file 1 [file ijerph-19-09710-s001.zip]

Archive with 1 entries (1 files):
- ijerph-1848098-supplementary.pdf
